# Supplementary material for: Control of a Production Manipulator with the Use of BCI in Conjunction with an Industrial PLC
Source: Sensors (Basel). 2023 Mar 28;23(7):3546. doi: 10.3390/s23073546 (PMC10098813; doi:10.3390/s23073546)
Supplement: Supplementary file 1 [file sensors-23-03546-s001.zip]

Archive with 1 entries (1 files):
- sensors-2236396-supplementary.pdf
